# Supplementary material for: Identification and Validation of IFI44 as Key Biomarker in Lupus Nephritis
Source: Front Med (Lausanne). 2021 Oct 25;8:762848. doi: 10.3389/fmed.2021.762848 (PMC8574154; doi:10.3389/fmed.2021.762848)
Supplement: Supplementary file 3 [file Table_1.XLSX]

## Sheet: Sheet1
Supplementary Table 2. 137 differentially expressed genes in GSE99967.
Gene	adj.P.Val	logFC
LINC00861	0.003454	-1.11084
JHDM1D-AS1	0.003772	1.06618
RUNDC3A-AS1	0.004892	1.17661
CRISP3	0.005541	1.49714
NRIR	0.013187	1.62198
IFI44	0.030119	1.49471
OLFM4	0.002199	2.72568
CEACAM8	0.0025	2.47199
RUNDC3A	0.01104	1.28649
IFI44L	0.029976	1.77799
VSIG4	0.006864	1.06021
FAM210B	0.039787	1.02463
SH2D1B	0.002529	-1.26485
CLC	0.031574	-1.03353
ANKRD22	0.01267	1.20051
CMPK2	0.010715	1.48672
CTSE	0.018708	1.21053
ABCA13	0.002211	1.70264
DEFA3	0.003929	2.57641
DEFA4	0.00359	1.86953
GPR183	0.003376	-1.12943
ELANE	0.00335	1.06901
FCER1A	0.002071	-1.49456
FECH	0.045621	1.0307
FKBP5	0.0062	1.06044
FLT3	0.014459	1.17738
NEDD4L	0.018848	1.0467
ARHGEF12	0.007496	1.39786
DAAM2	0.004251	1.79381
HEPACAM2	0.041865	1.02578
TRIM58	0.022317	1.13286
PLEK2	0.040396	1.10764
GMPR	0.024403	1.16592
LINC00926	0.002499	-1.01176
TRDJ4	0.013834	-1.49574
TRDJ2	0.009359	-1.22903
TRDC	0.025706	-1.14222
TRBV28	0.030296	-1.10513
TRBV20-1	0.007395	-1.1319
TRBV7-9	0.014006	-1.27818
ANK1	0.017567	1.14088
TRBV6-1	0.010585	-1.12716
TRBV4-2	0.001493	-1.20358
TRBV3-1	0.007496	-1.18848
TRBJ2-2	0.004127	-1.08236
TRBC2	0.002747	-1.16377
TRAV13-2	0.015035	-1.01533
TRAJ56	0.011187	-1.14715
TRAJ53	0.006855	-1.43153
TRAJ52	0.009541	-1.0744
TRAJ45	0.002359	-1.15345
TRAJ40	0.013237	-1.11742
TRAJ35	0.00565	-1.11428
TRAJ33	0.009101	-1.02378
TRAJ31	0.006842	-1.23257
TRAJ29	0.009785	-1.08512
TRAJ22	0.006864	-1.08151
TRAJ21	0.009541	-1.02637
TRAJ19	0.030103	-1.01944
TRAJ17	0.007374	-1.20745
TRAJ16	0.007018	-1.16104
TRAJ13	0.005473	-1.10646
TRAJ9	0.018503	-1.01992
TRAJ7	0.0064	-1.0787
TRAJ5	0.009541	-1.02903
TRAJ3	0.003047	-1.18863
TRAC	0.007483	-1.03998
GRB10	0.003047	1.28646
HBD	0.010323	1.717
ANXA3	0.015448	1.12384
HP	0.017645	1.2848
ADGRE4P	0.003903	-1.10361
IFI27	0.011487	2.16582
IFIT3	0.025866	1.0751
KLRB1	0.010616	-1.04973
KLRC3	0.017069	-1.21649
ARG1	0.005931	1.7542
LCN2	0.005146	1.5651
FAM102A	0.002489	-1.03073
LTF	0.002529	2.39904
MAOA	0.017287	1.19002
MMP8	0.000839	3.11125
MPO	0.008967	1.31904
IFIT1B	0.012955	1.59161
ASPH	0.003465	1.21125
MYBL1	0.007236	-1.12051
CEACAM6	0.003374	2.22185
OLR1	0.015508	1.17215
LEF1	0.009528	-1.03346
HERC5	0.024504	1.32505
GCNT4	0.009061	-1.04308
AHSP	0.039787	1.138
KLRF1	0.004236	-1.25877
C9orf78	0.028151	1.10699
PFKFB2	0.012016	1.14078
SERPINB10	0.008857	1.34248
FAM46C	0.019261	1.02827
OLAH	0.023379	1.6304
DDX60	0.035263	1.03718
CASC5	0.004127	1.03266
PLXDC1	0.000374	-1.02441
CD177	0.006295	1.24038
TMIGD3	0.006866	1.02459
ZNF608	0.004036	1.25755
RAP1GAP	0.021206	1.35198
RNASE2	0.009896	1.05986
RNASE3	0.007063	1.86996
RRM2	0.003907	1.18098
SORT1	0.000839	1.03451
UBE2O	0.016876	1.00095
SLPI	0.008286	1.17711
BPGM	0.023632	1.10969
BPI	0.010119	1.42002
SPTB	0.007562	1.03974
TCF7	0.002316	-1.12027
TCN1	0.00555	1.40899
TGM2	0.005609	1.22219
TMOD1	0.028531	1.04687
XK	0.015898	1.40378
CA1	0.014318	1.40053
IL1R2	0.032043	1.09745
TMEM204	0.002211	-1.03374
HIST1H2AI	0.010982	1.0248
HIST1H3G	0.002293	1.54012
TPST1	0.027687	1.07915
CTNNAL1	0.042291	1.13519
IL18RAP	0.002199	1.22152
IL18R1	0.009838	1.34042
C5orf30	0.011035	1.00837
RSAD2	0.009101	1.73459
FCMR	0.002211	-1.00837
MS4A3	0.004682	1.73772
CD163	0.002071	1.56529
CD28	0.006864	-1.1353
CGB8	0.004251	-1.01057
EPSTI1	0.007018	1.42272
CD40LG	0.001391	-1.19913
