# Supplementary material for: Identification and Validation of IFI44 as Key Biomarker in Lupus Nephritis
Source: Front Med (Lausanne). 2021 Oct 25;8:762848. doi: 10.3389/fmed.2021.762848 (PMC8574154; doi:10.3389/fmed.2021.762848)
Supplement: Supplementary file 4 [file Table_2.XLSX]

## Sheet: qRT-PCR
Sample Name	Target Name	Reporter	CT	Ct Mean	Ct SD	Automatic Ct Threshold	Ct Threshold	Automatic Baseline	Baseline Start	Baseline End	Tm1
LN1	RSAD2	SYBR	23.143	23.0635	0.0969767	TRUE	0.683588	TRUE	1	40	82.2538
LN1	RSAD2	SYBR	23.092	23.0635	0.0969767	TRUE	0.683588	TRUE	1	40	82.2538
LN1	RSAD2	SYBR	22.956	23.0635	0.0969767	TRUE	0.683588	TRUE	1	40	82.3508
LN1	IFI44	SYBR	28.899	28.1589	0.641095	TRUE	0.658748	TRUE	1	40	82.8358
LN1	IFI44	SYBR	27.811	28.1589	0.641095	TRUE	0.658748	TRUE	1	40	82.9329
LN1	IFI44	SYBR	27.767	28.1589	0.641095	TRUE	0.658748	TRUE	1	40	82.9329
LN1	IFIT3	SYBR	22.918	22.9463	0.0376872	TRUE	0.710718	TRUE	1	40	83.6119
LN1	IFIT3	SYBR	22.932	22.9463	0.0376872	TRUE	0.710718	TRUE	1	40	83.5149
LN1	IFIT3	SYBR	22.989	22.9463	0.0376872	TRUE	0.710718	TRUE	1	40	83.5149
LN1	HERC5	SYBR	23.773	23.7951	0.0478516	TRUE	0.399545	TRUE	1	40	84.388
LN1	HERC5	SYBR	23.762	23.7951	0.0478516	TRUE	0.399545	TRUE	1	40	84.388
LN1	HERC5	SYBR	23.85	23.7951	0.0478516	TRUE	0.399545	TRUE	1	40	84.291
LN1	GAPDH	SYBR	17.723	17.6848	0.0553265	TRUE	0.689232	TRUE	1	40	82.5448
LN1	GAPDH	SYBR	17.71	17.6848	0.0553265	TRUE	0.689232	TRUE	1	40	82.5448
LN1	GAPDH	SYBR	17.621	17.6848	0.0553265	TRUE	0.689232	TRUE	1	40	82.6418
LN1	RSAD2	SYBR	23.864	23.7162	0.154141	TRUE	0.528	TRUE	1	40	82.1465
LN1	RSAD2	SYBR	23.728	23.7162	0.154141	TRUE	0.528	TRUE	1	40	82.1465
LN1	RSAD2	SYBR	23.556	23.7162	0.154141	TRUE	0.528	TRUE	1	40	82.1465
LN1	IFI44	SYBR	25.481	25.3074	0.150661	TRUE	0.634823	TRUE	1	40	82.8284
LN1	IFI44	SYBR	25.222	25.3074	0.150661	TRUE	0.634823	TRUE	1	40	82.9258
LN1	IFI44	SYBR	25.219	25.3074	0.150661	TRUE	0.634823	TRUE	1	40	82.9258
LN1	IFIT3	SYBR	23.341	23.3385	0.0217006	TRUE	0.618817	TRUE	1	40	83.4128
LN1	IFIT3	SYBR	23.359	23.3385	0.0217006	TRUE	0.618817	TRUE	1	40	83.3154
LN1	IFIT3	SYBR	23.316	23.3385	0.0217006	TRUE	0.618817	TRUE	1	40	83.3154
LN1	HERC5	SYBR	24.221	24.4022	0.277337	TRUE	0.297718	TRUE	1	40	84.1921
LN1	HERC5	SYBR	24.264	24.4022	0.277337	TRUE	0.297718	TRUE	1	40	84.1921
LN1	HERC5	SYBR	24.721	24.4022	0.277337	TRUE	0.297718	TRUE	1	40	83.6076
LN1	GAPDH	SYBR	18.897	18.8384	0.0542324	TRUE	0.503179	TRUE	1	40	82.1465
LN1	GAPDH	SYBR	18.828	18.8384	0.0542324	TRUE	0.503179	TRUE	1	40	82.1465
LN1	GAPDH	SYBR	18.79	18.8384	0.0542324	TRUE	0.503179	TRUE	1	40	82.2439
LN2	RSAD2	SYBR	23.845	23.7931	0.078531	TRUE	0.574915	TRUE	1	40	82.4667
LN2	RSAD2	SYBR	23.703	23.7931	0.078531	TRUE	0.574915	TRUE	1	40	82.5642
LN2	RSAD2	SYBR	23.832	23.7931	0.078531	TRUE	0.574915	TRUE	1	40	82.5642
LN2	IFI44	SYBR	32.541	32.3109	0.20214	TRUE	0.0997846	TRUE	1	40	82.8567
LN2	IFI44	SYBR	32.163	32.3109	0.20214	TRUE	0.0997846	TRUE	1	40	83.1493
LN2	IFI44	SYBR	32.228	32.3109	0.20214	TRUE	0.0997846	TRUE	1	40	83.2468
LN2	IFIT3	SYBR	24.085	24.1843	0.117962	TRUE	0.795938	TRUE	1	40	83.6369
LN2	IFIT3	SYBR	24.315	24.1843	0.117962	TRUE	0.795938	TRUE	1	40	83.6369
LN2	IFIT3	SYBR	24.153	24.1843	0.117962	TRUE	0.795938	TRUE	1	40	83.6369
LN2	HERC5	SYBR	25.098	25.1886	0.0843406	TRUE	0.389517	TRUE	1	40	84.5145
LN2	HERC5	SYBR	25.202	25.1886	0.0843406	TRUE	0.389517	TRUE	1	40	84.5145
LN2	HERC5	SYBR	25.265	25.1886	0.0843406	TRUE	0.389517	TRUE	1	40	84.5145
LN2	GAPDH	SYBR	19.225	19.3484	0.180907	TRUE	0.701428	TRUE	1	40	82.8567
LN2	GAPDH	SYBR	19.556	19.3484	0.180907	TRUE	0.701428	TRUE	1	40	82.7592
LN2	GAPDH	SYBR	19.265	19.3484	0.180907	TRUE	0.701428	TRUE	1	40	82.8567
LN2	RSAD2	SYBR	22.607	22.7944	0.186774	TRUE	0.528	TRUE	1	40	82.1465
LN2	RSAD2	SYBR	22.796	22.7944	0.186774	TRUE	0.528	TRUE	1	40	82.1465
LN2	RSAD2	SYBR	22.981	22.7944	0.186774	TRUE	0.528	TRUE	1	40	82.1465
LN2	IFI44	SYBR	24.364	24.2005	0.189053	TRUE	0.634823	TRUE	1	40	82.9258
LN2	IFI44	SYBR	24.244	24.2005	0.189053	TRUE	0.634823	TRUE	1	40	82.9258
LN2	IFI44	SYBR	23.993	24.2005	0.189053	TRUE	0.634823	TRUE	1	40	82.9258
LN2	IFIT3	SYBR	23.153	23.0769	0.12899	TRUE	0.618817	TRUE	1	40	83.3154
LN2	IFIT3	SYBR	22.928	23.0769	0.12899	TRUE	0.618817	TRUE	1	40	83.3154
LN2	IFIT3	SYBR	23.15	23.0769	0.12899	TRUE	0.618817	TRUE	1	40	83.218
LN2	HERC5	SYBR	24.463	24.6152	0.176509	TRUE	0.297718	TRUE	1	40	84.3869
LN2	HERC5	SYBR	24.575	24.6152	0.176509	TRUE	0.297718	TRUE	1	40	84.2895
LN2	HERC5	SYBR	24.809	24.6152	0.176509	TRUE	0.297718	TRUE	1	40	83.9973
LN2	GAPDH	SYBR	19.554	19.1465	0.356135	TRUE	0.503179	TRUE	1	40	82.1465
LN2	GAPDH	SYBR	18.988	19.1465	0.356135	TRUE	0.503179	TRUE	1	40	82.2439
LN2	GAPDH	SYBR	18.897	19.1465	0.356135	TRUE	0.503179	TRUE	1	40	82.3413
LN3	RSAD2	SYBR	21.928	21.9443	0.0304503	TRUE	0.683588	TRUE	1	40	82.2538
LN3	RSAD2	SYBR	21.979	21.9443	0.0304503	TRUE	0.683588	TRUE	1	40	82.3508
LN3	RSAD2	SYBR	21.926	21.9443	0.0304503	TRUE	0.683588	TRUE	1	40	82.3508
LN3	IFI44	SYBR	26.787	26.5195	0.240811	TRUE	0.658748	TRUE	1	40	82.9329
LN3	IFI44	SYBR	26.321	26.5195	0.240811	TRUE	0.658748	TRUE	1	40	82.9329
LN3	IFI44	SYBR	26.451	26.5195	0.240811	TRUE	0.658748	TRUE	1	40	82.9329
LN3	IFIT3	SYBR	21.918	21.9019	0.0308811	TRUE	0.710718	TRUE	1	40	83.5149
LN3	IFIT3	SYBR	21.921	21.9019	0.0308811	TRUE	0.710718	TRUE	1	40	83.5149
LN3	IFIT3	SYBR	21.866	21.9019	0.0308811	TRUE	0.710718	TRUE	1	40	83.5149
LN3	HERC5	SYBR	24.174	24.281	0.107417	TRUE	0.399545	TRUE	1	40	84.485
LN3	HERC5	SYBR	24.281	24.281	0.107417	TRUE	0.399545	TRUE	1	40	84.388
LN3	HERC5	SYBR	24.389	24.281	0.107417	TRUE	0.399545	TRUE	1	40	84.388
LN3	GAPDH	SYBR	18.675	18.7802	0.111876	TRUE	0.689232	TRUE	1	40	82.6418
LN3	GAPDH	SYBR	18.898	18.7802	0.111876	TRUE	0.689232	TRUE	1	40	82.7388
LN3	GAPDH	SYBR	18.768	18.7802	0.111876	TRUE	0.689232	TRUE	1	40	82.9329
LN3	RSAD2	SYBR	21.861	21.8277	0.0420454	TRUE	0.671092	TRUE	1	40	82.3418
LN3	RSAD2	SYBR	21.842	21.8277	0.0420454	TRUE	0.671092	TRUE	1	40	82.4392
LN3	RSAD2	SYBR	21.78	21.8277	0.0420454	TRUE	0.671092	TRUE	1	40	82.4392
LN3	IFI44	SYBR	26.468	26.7382	0.556934	TRUE	0.779543	TRUE	1	40	82.9262
LN3	IFI44	SYBR	27.379	26.7382	0.556934	TRUE	0.779543	TRUE	1	40	82.8288
LN3	IFI44	SYBR	26.368	26.7382	0.556934	TRUE	0.779543	TRUE	1	40	82.9262
LN3	IFIT3	SYBR	22.063	21.9189	0.124921	TRUE	0.729448	TRUE	1	40	83.5107
LN3	IFIT3	SYBR	21.853	21.9189	0.124921	TRUE	0.729448	TRUE	1	40	83.5107
LN3	IFIT3	SYBR	21.841	21.9189	0.124921	TRUE	0.729448	TRUE	1	40	83.5107
LN3	HERC5	SYBR	23.787	23.8038	0.0349181	TRUE	0.347411	TRUE	1	40	84.4847
LN3	HERC5	SYBR	23.78	23.8038	0.0349181	TRUE	0.347411	TRUE	1	40	84.3873
LN3	HERC5	SYBR	23.844	23.8038	0.0349181	TRUE	0.347411	TRUE	1	40	84.3873
LN3	GAPDH	SYBR	16.961	22.2908	9.24498	TRUE	0.246573	TRUE	1	40	82.5366
LN3	GAPDH	SYBR	16.946	22.2908	9.24498	TRUE	0.246573	TRUE	1	40	82.5366
LN3	GAPDH	SYBR	32.966	22.2908	9.24498	TRUE	0.246573	TRUE	1	40	80.7833
LN3	RSAD2	SYBR	22.354	22.3181	0.0318205	TRUE	0.721474	TRUE	1	40	82.3987
LN3	RSAD2	SYBR	22.306	22.3181	0.0318205	TRUE	0.721474	TRUE	1	40	82.3987
LN3	RSAD2	SYBR	22.294	22.3181	0.0318205	TRUE	0.721474	TRUE	1	40	82.3987
LN3	IFI44	SYBR	31.385	30.8705	0.454138	TRUE	0.111721	TRUE	1	40	83.1798
LN3	IFI44	SYBR	30.525	30.8705	0.454138	TRUE	0.111721	TRUE	1	40	82.9845
LN3	IFI44	SYBR	30.702	30.8705	0.454138	TRUE	0.111721	TRUE	1	40	83.1798
LN3	IFIT3	SYBR	22.626	22.6931	0.239667	TRUE	0.747843	TRUE	1	40	83.6679
LN3	IFIT3	SYBR	22.494	22.6931	0.239667	TRUE	0.747843	TRUE	1	40	83.6679
LN3	IFIT3	SYBR	22.959	22.6931	0.239667	TRUE	0.747843	TRUE	1	40	83.5703
LN3	HERC5	SYBR	24.272	24.488	0.287515	TRUE	0.336365	TRUE	1	40	84.449
LN3	HERC5	SYBR	24.378	24.488	0.287515	TRUE	0.336365	TRUE	1	40	84.3514
LN3	HERC5	SYBR	24.814	24.488	0.287515	TRUE	0.336365	TRUE	1	40	83.8632
LN3	GAPDH	SYBR	18.731	18.7752	0.0575793	TRUE	0.69177	TRUE	1	40	82.7892
LN3	GAPDH	SYBR	18.755	18.7752	0.0575793	TRUE	0.69177	TRUE	1	40	82.7892
LN3	GAPDH	SYBR	18.84	18.7752	0.0575793	TRUE	0.69177	TRUE	1	40	82.8869
LN4	RSAD2	SYBR	24.404	24.3652	0.0359377	TRUE	0.683588	TRUE	1	40	82.2538
LN4	RSAD2	SYBR	24.358	24.3652	0.0359377	TRUE	0.683588	TRUE	1	40	82.3508
LN4	RSAD2	SYBR	24.334	24.3652	0.0359377	TRUE	0.683588	TRUE	1	40	82.3508
LN4	IFI44	SYBR	29.017	29.4476	1.09622	TRUE	0.658748	TRUE	1	40	82.9329
LN4	IFI44	SYBR	30.694	29.4476	1.09622	TRUE	0.658748	TRUE	1	40	82.8358
LN4	IFI44	SYBR	28.632	29.4476	1.09622	TRUE	0.658748	TRUE	1	40	83.0299
LN4	IFIT3	SYBR	23.771	23.7897	0.0745146	TRUE	0.710718	TRUE	1	40	83.5149
LN4	IFIT3	SYBR	23.726	23.7897	0.0745146	TRUE	0.710718	TRUE	1	40	83.5149
LN4	IFIT3	SYBR	23.872	23.7897	0.0745146	TRUE	0.710718	TRUE	1	40	83.5149
LN4	HERC5	SYBR	25.416	25.5066	0.0792386	TRUE	0.399545	TRUE	1	40	84.485
LN4	HERC5	SYBR	25.54	25.5066	0.0792386	TRUE	0.399545	TRUE	1	40	84.388
LN4	HERC5	SYBR	25.563	25.5066	0.0792386	TRUE	0.399545	TRUE	1	40	84.388
LN4	GAPDH	SYBR	19.17	19.0573	0.100702	TRUE	0.689232	TRUE	1	40	82.9329
LN4	GAPDH	SYBR	18.975	19.0573	0.100702	TRUE	0.689232	TRUE	1	40	82.7388
LN4	GAPDH	SYBR	19.027	19.0573	0.100702	TRUE	0.689232	TRUE	1	40	82.7388
LN5	RSAD2	SYBR	24.246	24.1807	0.0829855	TRUE	0.685778	TRUE	1	40	82.3494
LN5	RSAD2	SYBR	24.165	24.1807	0.0829855	TRUE	0.685778	TRUE	1	40	82.4468
LN5	RSAD2	SYBR	24.131	24.1807	0.0829855	TRUE	0.685778	TRUE	1	40	82.4468
LN5	IFI44	SYBR	27.756	27.9657	1.80513	TRUE	0.0626778	TRUE	1	40	83.0315
LN5	IFI44	SYBR	27.872	27.9657	1.80513	TRUE	0.0626778	TRUE	1	40	82.9341
LN5	IFI44	SYBR	28.269	27.9657	1.80513	TRUE	0.0626778	TRUE	1	40	82.9341
LN5	IFIT3	SYBR	24.354	24.4107	0.194839	TRUE	0.661868	TRUE	1	40	83.6162
LN5	IFIT3	SYBR	24.383	24.4107	0.194839	TRUE	0.661868	TRUE	1	40	83.6162
LN5	IFIT3	SYBR	24.495	24.4107	0.194839	TRUE	0.661868	TRUE	1	40	83.6162
LN5	HERC5	SYBR	24.228	24.2997	0.0926893	TRUE	0.341913	TRUE	1	40	84.4932
LN5	HERC5	SYBR	24.327	24.2997	0.0926893	TRUE	0.341913	TRUE	1	40	84.4932
LN5	HERC5	SYBR	24.344	24.2997	0.0926893	TRUE	0.341913	TRUE	1	40	84.4932
LN5	GAPDH	SYBR	18.521	18.442	0.103634	TRUE	0.640323	TRUE	1	40	82.5443
LN5	GAPDH	SYBR	18.48	18.442	0.103634	TRUE	0.640323	TRUE	1	40	82.5443
LN5	GAPDH	SYBR	18.325	18.442	0.103634	TRUE	0.640323	TRUE	1	40	82.6417
HC1	RSAD2	SYBR	25.823	25.7998	0.0977771	TRUE	0.671092	TRUE	1	40	82.3418
HC1	RSAD2	SYBR	25.884	25.7998	0.0977771	TRUE	0.671092	TRUE	1	40	82.4392
HC1	RSAD2	SYBR	25.692	25.7998	0.0977771	TRUE	0.671092	TRUE	1	40	82.4392
HC1	IFI44	SYBR	28.646	28.5137	0.221889	TRUE	0.779543	TRUE	1	40	82.9262
HC1	IFI44	SYBR	28.637	28.5137	0.221889	TRUE	0.779543	TRUE	1	40	82.9262
HC1	IFI44	SYBR	28.257	28.5137	0.221889	TRUE	0.779543	TRUE	1	40	83.0237
HC1	IFIT3	SYBR	25.855	25.8515	0.00398808	TRUE	0.729448	TRUE	1	40	83.6081
HC1	IFIT3	SYBR	25.847	25.8515	0.00398808	TRUE	0.729448	TRUE	1	40	83.6081
HC1	IFIT3	SYBR	25.852	25.8515	0.00398808	TRUE	0.729448	TRUE	1	40	83.5107
HC1	HERC5	SYBR	24.983	25.0722	0.0810389	TRUE	0.347411	TRUE	1	40	84.4847
HC1	HERC5	SYBR	25.092	25.0722	0.0810389	TRUE	0.347411	TRUE	1	40	84.4847
HC1	HERC5	SYBR	25.142	25.0722	0.0810389	TRUE	0.347411	TRUE	1	40	84.3873
HC1	GAPDH	SYBR	18.052	17.8525	0.245542	TRUE	0.246573	TRUE	1	40	82.3418
HC1	GAPDH	SYBR	17.927	17.8525	0.245542	TRUE	0.246573	TRUE	1	40	82.4392
HC1	GAPDH	SYBR	17.578	17.8525	0.245542	TRUE	0.246573	TRUE	1	40	82.5366
HC1	RSAD2	SYBR	27.238	27.1429	0.169048	TRUE	0.574915	TRUE	1	40	82.3691
HC1	RSAD2	SYBR	27.243	27.1429	0.169048	TRUE	0.574915	TRUE	1	40	82.3691
HC1	RSAD2	SYBR	26.948	27.1429	0.169048	TRUE	0.574915	TRUE	1	40	82.3691
HC1	IFI44	SYBR	34.383	34.3416	0.773033	TRUE	0.0997846	TRUE	1	40	82.9543
HC1	IFI44	SYBR	35.093	34.3416	0.773033	TRUE	0.0997846	TRUE	1	40	82.8567
HC1	IFI44	SYBR	33.548	34.3416	0.773033	TRUE	0.0997846	TRUE	1	40	82.0766
HC1	IFIT3	SYBR	27.304	27.1242	0.171887	TRUE	0.795938	TRUE	1	40	83.5394
HC1	IFIT3	SYBR	27.107	27.1242	0.171887	TRUE	0.795938	TRUE	1	40	83.6369
HC1	IFIT3	SYBR	26.961	27.1242	0.171887	TRUE	0.795938	TRUE	1	40	83.5394
HC1	HERC5	SYBR	26.348	26.3817	0.0721523	TRUE	0.389517	TRUE	1	40	84.417
HC1	HERC5	SYBR	26.333	26.3817	0.0721523	TRUE	0.389517	TRUE	1	40	84.5145
HC1	HERC5	SYBR	26.465	26.3817	0.0721523	TRUE	0.389517	TRUE	1	40	84.417
HC1	GAPDH	SYBR	19.983	20.0122	0.0253187	TRUE	0.701428	TRUE	1	40	82.6617
HC1	GAPDH	SYBR	20.023	20.0122	0.0253187	TRUE	0.701428	TRUE	1	40	82.7592
HC1	GAPDH	SYBR	20.03	20.0122	0.0253187	TRUE	0.701428	TRUE	1	40	82.8567
HC2	RSAD2	SYBR	29.321	29.1943	0.183699	TRUE	0.685778	TRUE	1	40	82.2519
HC2	RSAD2	SYBR	29.282	29.1943	0.183699	TRUE	0.685778	TRUE	1	40	82.3494
HC2	RSAD2	SYBR	28.953	29.1943	0.183699	TRUE	0.685778	TRUE	1	40	82.3494
HC2	IFI44	SYBR	36.61	33.2636	1.94904	TRUE	0.0626778	TRUE	1	40	82.9341
HC2	IFI44	SYBR	33.7	33.2636	1.94904	TRUE	0.0626778	TRUE	1	40	83.1289
HC2	IFI44	SYBR	33.828	33.2636	1.94904	TRUE	0.0626778	TRUE	1	40	83.1289
HC2	IFIT3	SYBR	29.762	29.6441	0.196284	TRUE	0.661868	TRUE	1	40	83.5187
HC2	IFIT3	SYBR	29.803	29.6441	0.196284	TRUE	0.661868	TRUE	1	40	83.5187
HC2	IFIT3	SYBR	29.805	29.6441	0.196284	TRUE	0.661868	TRUE	1	40	83.5187
HC2	HERC5	SYBR	28.793	28.8766	0.10295	TRUE	0.341913	TRUE	1	40	84.3957
HC2	HERC5	SYBR	29.015	28.8766	0.10295	TRUE	0.341913	TRUE	1	40	84.3957
HC2	HERC5	SYBR	28.991	28.8766	0.10295	TRUE	0.341913	TRUE	1	40	84.2983
HC2	RSAD2	SYBR	28.976	29.1943	0.183699	TRUE	0.685778	TRUE	1	40	82.2519
HC2	RSAD2	SYBR	29.384	29.1943	0.183699	TRUE	0.685778	TRUE	1	40	82.3494
HC2	RSAD2	SYBR	29.249	29.1943	0.183699	TRUE	0.685778	TRUE	1	40	82.3494
HC2	IFI44	SYBR	31.763	33.2636	1.94904	TRUE	0.0626778	TRUE	1	40	83.0315
HC2	IFI44	SYBR	31.138	33.2636	1.94904	TRUE	0.0626778	TRUE	1	40	83.0315
HC2	IFI44	SYBR	32.543	33.2636	1.94904	TRUE	0.0626778	TRUE	1	40	83.0315
HC2	IFIT3	SYBR	29.62	29.6441	0.196284	TRUE	0.661868	TRUE	1	40	83.6162
HC2	IFIT3	SYBR	29.294	29.6441	0.196284	TRUE	0.661868	TRUE	1	40	83.6162
HC2	IFIT3	SYBR	29.578	29.6441	0.196284	TRUE	0.661868	TRUE	1	40	83.6162
HC2	HERC5	SYBR	28.85	28.8766	0.10295	TRUE	0.341913	TRUE	1	40	84.4932
HC2	HERC5	SYBR	28.769	28.8766	0.10295	TRUE	0.341913	TRUE	1	40	84.4932
HC2	HERC5	SYBR	28.841	28.8766	0.10295	TRUE	0.341913	TRUE	1	40	84.3957
HC2	GAPDH	SYBR	21.021	20.5755	0.450384	TRUE	0.640323	TRUE	1	40	82.5443
HC2	GAPDH	SYBR	20.585	20.5755	0.450384	TRUE	0.640323	TRUE	1	40	82.6417
HC2	GAPDH	SYBR	20.121	20.5755	0.450384	TRUE	0.640323	TRUE	1	40	82.7392
HC3	RSAD2	SYBR	26.246	26.1673	0.0800067	TRUE	0.683588	TRUE	1	40	82.2538
HC3	RSAD2	SYBR	26.17	26.1673	0.0800067	TRUE	0.683588	TRUE	1	40	82.3508
HC3	RSAD2	SYBR	26.086	26.1673	0.0800067	TRUE	0.683588	TRUE	1	40	82.3508
HC3	IFI44	SYBR	31.786	32.0946	0.754673	TRUE	0.658748	TRUE	1	40	82.8358
HC3	IFI44	SYBR	31.543	32.0946	0.754673	TRUE	0.658748	TRUE	1	40	82.8358
HC3	IFI44	SYBR	32.955	32.0946	0.754673	TRUE	0.658748	TRUE	1	40	82.8358
HC3	IFIT3	SYBR	27.103	27.2053	0.117205	TRUE	0.710718	TRUE	1	40	83.5149
HC3	IFIT3	SYBR	27.333	27.2053	0.117205	TRUE	0.710718	TRUE	1	40	83.5149
HC3	IFIT3	SYBR	27.18	27.2053	0.117205	TRUE	0.710718	TRUE	1	40	83.5149
HC3	HERC5	SYBR	26.259	26.2229	0.032023	TRUE	0.399545	TRUE	1	40	84.485
HC3	HERC5	SYBR	26.21	26.2229	0.032023	TRUE	0.399545	TRUE	1	40	84.485
HC3	HERC5	SYBR	26.2	26.2229	0.032023	TRUE	0.399545	TRUE	1	40	84.388
HC3	GAPDH	SYBR	18.985	18.9218	0.0613635	TRUE	0.689232	TRUE	1	40	82.6418
HC3	GAPDH	SYBR	18.862	18.9218	0.0613635	TRUE	0.689232	TRUE	1	40	82.7388
HC3	GAPDH	SYBR	18.918	18.9218	0.0613635	TRUE	0.689232	TRUE	1	40	82.7388
HC3	RSAD2	SYBR	26.195	26.1419	0.133897	TRUE	0.671092	TRUE	1	40	82.2444
HC3	RSAD2	SYBR	25.989	26.1419	0.133897	TRUE	0.671092	TRUE	1	40	82.4392
HC3	RSAD2	SYBR	26.241	26.1419	0.133897	TRUE	0.671092	TRUE	1	40	82.3418
HC3	IFI44	SYBR	30.815	30.8904	0.370487	TRUE	0.779543	TRUE	1	40	82.9262
HC3	IFI44	SYBR	30.564	30.8904	0.370487	TRUE	0.779543	TRUE	1	40	82.9262
HC3	IFI44	SYBR	31.293	30.8904	0.370487	TRUE	0.779543	TRUE	1	40	82.8288
HC3	IFIT3	SYBR	26.955	26.9329	0.0437496	TRUE	0.729448	TRUE	1	40	83.6081
HC3	IFIT3	SYBR	26.882	26.9329	0.0437496	TRUE	0.729448	TRUE	1	40	83.6081
HC3	IFIT3	SYBR	26.961	26.9329	0.0437496	TRUE	0.729448	TRUE	1	40	83.6081
HC3	HERC5	SYBR	25.623	25.7305	0.112334	TRUE	0.347411	TRUE	1	40	84.4847
HC3	HERC5	SYBR	25.721	25.7305	0.112334	TRUE	0.347411	TRUE	1	40	84.4847
HC3	HERC5	SYBR	25.847	25.7305	0.112334	TRUE	0.347411	TRUE	1	40	84.4847
HC3	GAPDH	SYBR	17.263	17.2749	0.0637801	TRUE	0.246573	TRUE	1	40	82.5366
HC3	GAPDH	SYBR	17.344	17.2749	0.0637801	TRUE	0.246573	TRUE	1	40	82.634
HC3	GAPDH	SYBR	17.218	17.2749	0.0637801	TRUE	0.246573	TRUE	1	40	82.634
HC4	RSAD2	SYBR	26.06	26.0276	0.0343678	TRUE	0.683588	TRUE	1	40	82.1568
HC4	RSAD2	SYBR	26.03	26.0276	0.0343678	TRUE	0.683588	TRUE	1	40	82.2538
HC4	RSAD2	SYBR	25.992	26.0276	0.0343678	TRUE	0.683588	TRUE	1	40	82.2538
HC4	IFI44	SYBR	31.813	31.75	0.392039	TRUE	0.658748	TRUE	1	40	82.7388
HC4	IFI44	SYBR	32.107	31.75	0.392039	TRUE	0.658748	TRUE	1	40	82.8358
HC4	IFI44	SYBR	31.33	31.75	0.392039	TRUE	0.658748	TRUE	1	40	82.8358
HC4	IFIT3	SYBR	27.244	27.3384	0.0892726	TRUE	0.710718	TRUE	1	40	83.5149
HC4	IFIT3	SYBR	27.422	27.3384	0.0892726	TRUE	0.710718	TRUE	1	40	83.5149
HC4	IFIT3	SYBR	27.349	27.3384	0.0892726	TRUE	0.710718	TRUE	1	40	83.5149
HC4	HERC5	SYBR	25.82	25.7941	0.0472943	TRUE	0.399545	TRUE	1	40	84.388
HC4	HERC5	SYBR	25.739	25.7941	0.0472943	TRUE	0.399545	TRUE	1	40	84.485
HC4	HERC5	SYBR	25.823	25.7941	0.0472943	TRUE	0.399545	TRUE	1	40	84.388
HC4	GAPDH	SYBR	18.824	18.8633	0.184848	TRUE	0.689232	TRUE	1	40	82.7388
HC4	GAPDH	SYBR	19.065	18.8633	0.184848	TRUE	0.689232	TRUE	1	40	82.7388
HC4	GAPDH	SYBR	18.701	18.8633	0.184848	TRUE	0.689232	TRUE	1	40	82.7388

## Sheet: ELISA-LN
Sample	IFI44(ng/ml)	IFIT3(ng/ml)
LN1	5.39768	1.2702
LN2	15.5368	1.88705
LN3	6.50043	1.33275
LN4	5.05289	1.45873
LN5	5.05023	1.64379
LN6	8.92681	0.960904
LN7	5.92664	1.01911
LN8	7.01495	0.989574
LN9	3.15791	1.43093
LN10	9.69198	1.41182
LN11	2.66456	1.33015
LN12	9.00547	1.61077
LN13	7.46446	1.7298
LN14	15.0204	1.25282
LN15	9.20605	1.50478
LN16	8.6913	1.09036
LN17	3.95483	1.26064
LN18	2.55324	1.54474
LN19	6.70795	1.21286
LN20	10.6519	1.28758
LN21	4.36451	1.53258
LN22	7.12751	1.00608
LN23	13.4217	1.76455
LN24	2.04507	1.38575
LN25	4.03013	1.41268
LN26	4.80993	1.13901
LN27	4.86611	1.47524
LN28	12.5459	1.04954
LN29	6.17119	0.843137
LN30	5.90941	1.41383
LN31	7.62664	0.983488
LN32	5.46071	0.952528
LN33	3.91594	1.29515
LN34	6.66214	1.32508
LN35	4.15257	1.14964
LN36	1.2001	1.25593
LN37	6.28042	0.954592
LN38	4.16573	1.17234
LN39	3.30639	1.24458
LN40	2.61063	1.11352
LN41	12.9025	1.04438
LN42	8.66759	2.258
LN43	4.21051	1.18266
LN44	3.23604	1.44049
LN45	5.11111	0.799794
LN46	5.71516	0.919505
LN47	5.03392	1.07018
LN48	2.87217	1.23633
LN49	6.97208	1.23117
LN50	13.6135	1.31889
LN51	4.36346	1.3354
LN52	4.01051	0.791538
LN53	9.24549	1.08566
LN54	1.36816	0.921569
LN55	3.32307	1.07124
LN56	10.7006	0.960904
LN57	15.2732	1.41182
LN58	11.5098	1.10773
LN59	3.74824	0.984361
LN60	4.0013	1.4066
LN61	9.36715	1.07646
LN62	16.8842	1.35187
LN63	4.61806	1.16073
LN64	15.2406	1.21286
LN65	5.59531	1.29018
LN66	6.39742	1.35534
LN67	6.71685	1.25717
LN68	3.73959	0.98523
LN69	2.69004	0.841008
LN70	11.9482	1.08601
LN71	7.23394	1.08601
LN72	7.07761	0.98523
LN73	7.19542	1.28149
HC1	3.08771	1.03406
HC2	3.58577	1.29515
HC3	4.0894	0.291022
HC4	0.968914	0.447884
HC5	3.95271	0.541796
HC6	1.5442	0.97936
HC7	1.96406	0.98452
HC8	1.39875	1.07637
HC9	1.76924	0.992776
HC10	2.62356	0.638803
HC11	3.04612	0.669763
HC12	1.57997	0.990712
HC13	2.5641	0.480908
HC14	4.87443	0.469556
HC15	4.46118	1.23426
HC16	3.96487	0.693498
HC17	5.23369	0.821465
HC18	2.92213	0.485036
HC19	3.16187	0.889577
HC20	3.71296	0.299739
HC21	4.97866	1.31712
HC22	3.73959	0.591659
HC23	3.43914	0.857515
HC24	2.5256	0.159861
HC25	4.49451	1.05039
HC26	6.04536	0.266725
HC27	2.77327	0.607298
HC28	2.82066	0.359687
HC29	3.74459	0.571677
HC30	3.24588	0.272806
HC31	3.21162	1.49696
HC32	3.03026	0.587315
HC33	5.01696	1.25109
HC34	4.75564	1.28236
HC35	4.14727	0.32841
HC36	4.71862	1.07993
HC37	3.6177	1.20938
HC38	2.16247	0.621199
HC39	1.44669	1.20504
HC40	4.3448	1.00869
HC41	3.1017	1.25022
HC42	3.52745	0.92702
HC43	4.40515	1.49783
HC44	4.43009	1.40487
HC45	3.65515	1.31364
HC46	2.96275	1.52302
HC47	3.96358	1.08341
HC48	3.14385	0.869679
HC49	5.4272	1.04952
HC50	4.53002	1.34057
HC51	4.40383	1.16942

## Sheet: ELISA-IgAN
Sample	IFI44(ng/ml)	IFIT3(ng/ml)
IgAN1	4.74788	2.03911
IgAN2	3.58058	1.74022
IgAN3	3.25188	2.17318
IgAN4	3.12899	2.16667
IgAN5	2.89122	1.23277
IgAN6	2.64185	1.79888
IgAN7	2.29253	1.29516
IgAN8	2.5684	2.04097
IgAN9	3.59787	2.24674
IgAN10	2.77347	1.82961
IgAN11	4.00872	1.58939
IgAN12	2.76071	1.1676
IgAN13	1.99302	1.00466
IgAN14	3.29195	1.56425
IgAN15	4.63886	1.71508
IgAN16	3.4095	2.25978
IgAN17	4.32204	1.77561
IgAN18	3.23471	1.11359
IgAN19	3.05483	1.62384
IgAN20	4.24024	1.95158
IgAN21	3.95209	1.74581
IgAN22	2.69559	1.71043
IgAN23	5.13287	1.60521
IgAN24	3.71759	1.9013
IgAN25	3.78117	1.73091
HC1	2.68677	1.61512
HC2	2.27515	1.702
HC3	2.95384	1.25109
HC4	2.93476	1.59777
HC5	3.59211	1.4432
HC6	3.94049	1.43389
HC7	4.08431	1.48138
HC8	3.51726	1.8473
HC9	4.38202	1.61359
HC10	4.45233	1.74953
HC11	4.90447	1.77281
HC12	4.07122	1.37337
